# Supplementary material for: Investigating the effects of additional truncating variants in DNA-repair genes on breast cancer risk in BRCA1-positive women
Source: BMC Cancer. 2019 Aug 8;19:787. doi: 10.1186/s12885-019-5946-0 (PMC6686546; doi:10.1186/s12885-019-5946-0)
Supplement: Supplementary file 1 — : Table S1 List of 311 DNA repair and cancer predisposition syndrome genes as well as the pathways. DSBR: Double Strand Break Repair, SSBR: Single Strand Break Repair, HR: Homologous Recombination, NER: Nucleotide Excision Repair, BER, Base Excision Repair, FA: Fancony Anemia, NHEJ: Non-Homologous End Joining. (XLSX 20 kb) [file 12885_2019_5946_MOESM1_ESM.xlsx]

## Sheet: Tabelle1
Table S1. List of 311 DNA repair and cancer predisposition syndrome genes as well as the pathways. DSBR: Double Strand Break Repair, SSBR: Single Strand Break Repair, HR: Homologous Recombination, NER: Nucleotide Excision Repair, BER, Base Excision Repair, FA: Fancony Anemia, NHEJ: Non-Homologous
Gene	Details	source
AKT1	Eukaryotic Type->Protein kinases->Serine/threonine protein kinases	Literature
ALKBH2	Eukaryotic Type->SSBR->Direct repair	kegg
ALKBH3	Eukaryotic Type->SSBR->Direct repair	kegg
ANKRD28	Eukaryotic Type->DSBR ->Other DSBR factors->Protein phosphatase 6	kegg
ANKRD44	Eukaryotic Type->DSBR ->Other DSBR factors->Protein phosphatase 6	kegg
ANKRD52	Eukaryotic Type->DSBR->Other DSBR factors->Protein phosphatase 6	kegg
APC	Eukaryotic Type->Centrosome formation and ciliogenesis proteins	Diagnostic
APEX1	Eukaryotic Type->SSBR->BER->AP endonucleases	kegg
APEX2	Eukaryotic Type->SSBR->BER->AP endonucleases	kegg
APITD1	Eukaryotic Type->DSBR->FA pathway->FA core complex binding factors	kegg
APLF	Eukaryotic Type->SSBR->BER->Other BER factors: Eukaryotic Type->DSBR->NHEJ->Other NHEJ factors	kegg
APTX	Eukaryotic Type->SSBR->BER->Other BER factors: Eukaryotic Type->DSBR->NHEJ->Other NHEJ factors	kegg
ATF1	Others
ATM	Eukaryotic Type->Check point factors->Other check point factors	kegg
ATR	Eukaryotic Type->Check point factors->Other check point factors	kegg
ATRIP	Eukaryotic Type->Check point factors->Other check point factors	kegg
BABAM1	Eukaryotic Type->BRISC and BRCA1 A complex member 1	Diagnostic
BACH1	Others
BAP1	Eukaryotic Type->Ubiquitin system-> Deubiquitinating enzyme (DUB)-> Ubiquitin-specific proteases(UBPs)	Diagnostic
BARD1	Eukaryotic Type->BRCA1/2 interactor	Literature; diagnostic
BCAS2	Eukaryotic Type->Other factors with a suspected DNA repair function->PSO4 complex	kegg
BIVM-ERCC5	Eukaryotic Type->SSBR->NER->Other NER factors	kegg
BLM	Eukaryotic Type->DSBR->HR: Eukaryotic Type->DSBR->HR->Bloom's syndrome complex (BTR):Eukaryotic Type->DSBR->FA pathway	kegg
BMPR1A	Eukaryotic Type->Protein kinases->Serine/threonine protein kinases: TKL group->TGFBR1 family	Diagnostic
BRCA1	Eukaryotic Type->DSBR->HR->Other HR factors: Eukaryotic Type->DSBR->FA pathway->Downstream FA components	kegg
BRCA2	Eukaryotic Type->DSBR->HR->Other HR factors: Eukaryotic Type->DSBR->FA pathway->Downstream FA components	kegg
BRCC3	Eukaryotic Type->Deubiquitinating enzyme->Ubiquitin-specific proteases (UBPs)	Diagnostic
BRIP1	Eukaryotic Type->DSBR->FA pathway->Downstream FA components	kegg
C17orf70	Eukaryotic Type->DSBR->FA pathway->FA core complex	kegg
C19orf40	Eukaryotic Type->DSBR->FA pathway->FA core complex	kegg
CCNH	Eukaryotic Type->SSBR->NER->TFIIH complex	kegg
CCNO	Eukaryotic Type->SSBR->BER->DNA glycosylases	kegg
CDC25A	Eukaryotic Type->manually selected
CDC25C	Eukaryotic Type->manually selected
CDC5L	Eukaryotic Type->Other factors with a suspected DNA repair function->PSO4 complex	kegg
CDH1	Eukaryotic Type->Cellular antigens->Proteins	Diagnostic
CDK4	Eukaryotic Type->Protein kinases->Serine/threonine protein kinases: CMGC group-> CDK family	Diagnostic
CDK7	Eukaryotic Type->SSBR->NER->TFIIH complex	kegg
CDKN1A	Eukaryotic Type->BRCA1/2 interactor	Literature
CDKN2A	Eukaryotic Type->Cellular Processes->Cell growth and death->Cell cycle->p53 signaling pathway	Diagnostic
CETN2	Eukaryotic Type->SSBR->NER->GGR (global genome repair) factors->XPC-HR23B-CETN2 complex	kegg
CHEK1	Eukaryotic Type->Check point factors->Other check point factors	kegg
CHEK2	Eukaryotic Type->Check point factors->Other check point factors	kegg
CNTLN	Eukaryotic Type->Centrosome formation and ciliogenesis proteins-> Centriole proteins	Diagnostic
CRY1	Eukaryotic Type->SSBR->Direct repair	kegg
CRY2	Eukaryotic Type->SSBR->Direct repair	kegg
CTNNA1	Eukaryotic cytoskeleton proteins->Actin filaments / Microfilaments	Diagnostic
CUL3	Eukaryotic Type->SSBR->NER->Other NER factors	kegg
CUL4A	Eukaryotic Type->SSBR->NER->GGR (global genome repair) factors: Eukaryotic Type->SSBR->NER->TCR (transcription coupled repair) factors	kegg
CUL4B	Eukaryotic Type->SSBR->NER->GGR (global genome repair) factors: Eukaryotic Type->SSBR->NER->TCR (transcription coupled repair) factors	kegg
CUL5	Eukaryotic Type->SSBR->NER->Other NER factors	kegg
DCLRE1A	Eukaryotic Type->Other factors with a suspected DNA repair function->Nucleases	kegg
DCLRE1B	Eukaryotic Type->Other factors with a suspected DNA repair function->Nucleases	kegg
DCLRE1C	Eukaryotic Type->DSBR->NHEJ->Other NHEJ factors	kegg
DDB1	Eukaryotic Type->SSBR->NER->GGR (global genome repair) factors: Eukaryotic Type->SSBR->NER->TCR (transcription coupled repair) factors	kegg
DDB2	Eukaryotic Type->SSBR->NER->GGR (global genome repair) factors->Cul4-DDB2 complex	kegg
DMC1	Eukaryotic Type->DSBR->HR->RecA family proteins	kegg
DNTT	Eukaryotic Type->DSBR->NHEJ->X-family DNA polymerases	kegg
DUT	Eukaryotic Type->Other factors with a suspected DNA repair function	kegg
E2F1	Others
EME1	Eukaryotic Type->DSBR->HR->Other HR factors	kegg
EME2	Eukaryotic Type->DSBR->HR->Other HR factors	kegg
EPCAM	Eukaryotic Type->Cellular antigens->Proteins	Diagnostic
ERCC1	Eukaryotic Type->SSBR->NER->Other NER factors	kegg
ERCC2	Eukaryotic Type->SSBR->NER->TFIIH complex	kegg
ERCC3	Eukaryotic Type->SSBR->NER->TFIIH complex	kegg
ERCC4	Eukaryotic Type->SSBR->NER->Other NER factors	kegg
ERCC5	Eukaryotic Type->SSBR->NER->Other NER factors	kegg
ERCC6	Eukaryotic Type->SSBR->NER->TCR (transcription coupled repair) factors->Other TCR factor	kegg
ERCC8	Eukaryotic Type->SSBR->NER->TCR (transcription coupled repair) factors->Cul4-CSA complex	kegg
ESR1	Others
EXO1	Eukaryotic Type->SSBR->MMR->Other MMR factors	kegg
EXO5	Eukaryotic Type->Other factors with a suspected DNA repair function->Nucleases	kegg
FAM175A	Eukaryotic Type->BRCA1/2 interactor	Literature; diagnostic
FAM175B	Others
FAN1	Eukaryotic Type->DSBR->FA pathway->Other FA pathway factors	kegg
FANCA	Eukaryotic Type->DSBR->FA pathway->FA core complex	kegg
FANCB	Eukaryotic Type->DSBR->FA pathway->FA core complex	kegg
FANCC	Eukaryotic Type->DSBR->FA pathway->FA core complex	kegg
FANCD2	Eukaryotic Type->DSBR->FA pathway->FANCD2-I complex	kegg
FANCE	Eukaryotic Type->DSBR->FA pathway->FA core complex	kegg
FANCF	Eukaryotic Type->DSBR->FA pathway->FA core complex	kegg
FANCG	Eukaryotic Type->DSBR->FA pathway->FA core complex	kegg
FANCI	Eukaryotic Type->DSBR->FA pathway->FANCD2-I complex	kegg
FANCL	Eukaryotic Type->DSBR->FA pathway->FA core complex	kegg
FANCM	Eukaryotic Type->DSBR->FA pathway->FA core complex	kegg
FEN1	Eukaryotic Type->SSBR->BER->Long Patch-BER factors	kegg
FOXM1	Eukaryotic Type->manually selected
GADD45A	Others
GEN1	Eukaryotic Type->DSBR->HR->Other HR factors	kegg
GTF2H1	Eukaryotic Type->SSBR->NER->TFIIH complex	kegg
GTF2H2	Eukaryotic Type->SSBR->NER->TFIIH complex	kegg
GTF2H2C	Eukaryotic Type->SSBR->NER->TFIIH complex	kegg
GTF2H2D	Eukaryotic Type->SSBR->NER->TFIIH complex	kegg
GTF2H3	Eukaryotic Type->SSBR->NER->TFIIH complex	kegg
GTF2H4	Eukaryotic Type->SSBR->NER->TFIIH complex	kegg
GTF2H5	Eukaryotic Type->SSBR->NER->TFIIH complex	kegg
H2AFX	Eukaryotic Type->BRCA1/2 interactor	Literature
HDAC9	Others
HES1	Eukaryotic Type->DSBR->FA pathway->FA core complex binding factors	kegg
HFM1	Eukaryotic Type->DSBR->HR->Other HR factors	kegg
HLTF	Eukaryotic Type->TLS (translesion DNA synthesis) factors->Rad6 epistasis group	kegg
HMGB1	Eukaryotic Type->SSBR->BER->Other BER factors: Eukaryotic Type->SSBR->MMR->Other MMR factors	kegg
HOXB13		Diagnostic
HUS1	Eukaryotic Type->Check point factors->Rad9-Hus1-Rad1 complex	kegg
HUS1B	Eukaryotic Type->Check point factors->Rad9-Hus1-Rad1 complex	kegg
KANK4		Diagnostic
LIG1	Eukaryotic Type->SSBR->BER->Long Patch-BER factors: Eukaryotic Type->SSBR->NER->Other NER factors: Eukaryotic Type->SSBR->MMR->Other MMR factors	kegg
LIG3	Eukaryotic Type->SSBR->BER->Short Patch-BER factors	kegg
LIG4	Eukaryotic Type->DSBR->NHEJ->DNA Ligase 4 complex	kegg
MBD4	Eukaryotic Type->SSBR->BER->DNA glycosylases	kegg
MDC1	Eukaryotic Type->BRCA1/2 interactor	Literature
MDM4	Eukaryotic Type->manually selected
MEN1	Eukaryotic Type-> Histone modification proteins->HMT complexes->MLL-HCF complex	Diagnostic
MGMT	Eukaryotic Type->SSBR->Direct repair: Prokaryotic Type->SSBR->Direct repair	kegg
MLH1	Eukaryotic Type->SSBR->MMR->MutL homologs	kegg
MLH3	Eukaryotic Type->SSBR->MMR->MutL homologs	kegg
MMS19	Eukaryotic Type->SSBR->NER->Other NER factors	kegg
MNAT1	Eukaryotic Type->SSBR->NER->TFIIH complex	kegg
MPG	Eukaryotic Type->SSBR->BER->DNA glycosylases	kegg
MRE11	Eukaryotic Type->DSBR->HR->MRN(MRX) complex: Eukaryotic Type->DSBR->NHEJ->MRX complex	kegg
MSH2	Eukaryotic Type->SSBR->MMR->Mismatch and loop recognition factors	kegg
MSH3	Eukaryotic Type->SSBR->MMR->Mismatch and loop recognition factors	kegg
MSH4	Eukaryotic Type->SSBR->MMR->MutS homologs specialized for meiosis	kegg
MSH5	Eukaryotic Type->SSBR->MMR->MutS homologs specialized for meiosis	kegg
MSH6	Eukaryotic Type->SSBR->MMR->Mismatch and loop recognition factors	kegg
MUS81	Eukaryotic Type->DSBR->HR->Other HR factors	kegg
MUTYH	Eukaryotic Type->SSBR->BER->DNA glycosylases: Prokaryotic Type->SSBR->BER->DNA glycosylases	kegg
MYBBP1A	Eukaryotic Type->Other factors with a suspected DNA repair function->DNA polymerases	kegg
MYC	Others
MYCT1		Diagnostic
NBN	Eukaryotic Type->DSBR->HR->MRN(MRX) complex	kegg
NEIL1	Eukaryotic Type->SSBR->BER->DNA glycosylases	kegg
NEIL2	Eukaryotic Type->SSBR->BER->DNA glycosylases	kegg
NEIL3	Eukaryotic Type->SSBR->BER->DNA glycosylases	kegg
NF1	Eukaryotic Type->Environmental Information Processing->Signal transduction	Diagnostic
NHEJ1	Eukaryotic Type->DSBR->NHEJ->DNA Ligase 4 complex	kegg
NOTCH2	Eukaryotic Type->Environmental Information Processing->Signal transduction->Notch signaling pathway	Diagnostic
NTHL1	Eukaryotic Type->SSBR->BER->DNA glycosylases: Prokaryotic Type->SSBR->BER->DNA glycosylases	kegg
NUDT1	Eukaryotic Type->Other factors with a suspected DNA repair function	kegg
NUDT15	Eukaryotic Type->Other factors with a suspected DNA repair function	kegg
NUDT18	Eukaryotic Type->Other factors with a suspected DNA repair function	kegg
OBSL1	Eukaryotic Type-> Centrosome formation and ciliogenesis proteins	Diagnostic
OGG1	Eukaryotic Type->SSBR->BER->DNA glycosylases	kegg
PALB2	Eukaryotic Type->DSBR->FA pathway->Downstream FA components	kegg
PAPD7	Eukaryotic Type->Other factors with a suspected DNA repair function->DNA polymerases	kegg
PARP1	Eukaryotic Type->SSBR->BER->Other BER factors	kegg
PARP2	Eukaryotic Type->SSBR->BER->Other BER factors	kegg
PARP3	Eukaryotic Type->SSBR->BER->Other BER factors	kegg
PARP4	Eukaryotic Type->SSBR->BER->Other BER factors	kegg
PCNA	Eukaryotic Type->SSBR->BER->Long Patch-BER factors: Eukaryotic Type->SSBR->MMR->Other MMR factors	kegg
PCSK7	Eukaryotic Type->Chaperones and folding catalysts-> Intramolecular chaperones->Subtilisin family	Diagnostic
PER1	Eukaryotic Type->Check point factors->Other check point factors	kegg
PER2	Eukaryotic Type->Check point factors->Other check point factors	kegg
PER3	Eukaryotic Type->Check point factors->Other check point factors	kegg
PIK3CA	Eukaryotic Type->Transferases->Transferring phosphorus-containing groups	Diagnostic
PLK1	Others
PLRG1	Eukaryotic Type->Other factors with a suspected DNA repair function->PSO4 complex	kegg
PLS3	Eukaryotic Type->Check point factors->Other check point factors	kegg
PML	Eukaryotic Type->manually selected
PMS1	Eukaryotic Type->SSBR->MMR->MutL homologs	kegg
PMS2	Eukaryotic Type->SSBR->MMR->MutL homologs	kegg
PNKP	Eukaryotic Type->SSBR->BER->Other BER factors	kegg
POLB	Eukaryotic Type->SSBR->BER->Short Patch-BER factors: Eukaryotic Type->DSBR->NHEJ->X-family DNA polymerases	kegg
POLD1	Eukaryotic Type->SSBR->BER: Eukaryotic Type->SSBR->MMR	kegg
POLD2	Eukaryotic Type->SSBR->BER: Eukaryotic Type->SSBR->MMR	kegg
POLD3	Eukaryotic Type->SSBR->BER: Eukaryotic Type->SSBR->MMR	kegg
POLD4	Eukaryotic Type->SSBR->BER: Eukaryotic Type->SSBR->MMR	kegg
POLE	Eukaryotic Type->SSBR->BER->Long Patch-BER factors->DNA polymerase epsilon complex	kegg
POLE2	Eukaryotic Type->SSBR->BER->Long Patch-BER factors->DNA polymerase epsilon complex	kegg
POLE3	Eukaryotic Type->SSBR->BER->Long Patch-BER factors->DNA polymerase epsilon complex	kegg
POLE4	Eukaryotic Type->SSBR->BER->Long Patch-BER factors->DNA polymerase epsilon complex	kegg
POLH	Eukaryotic Type->TLS (translesion DNA synthesis) factors->Y-family DNA polymerases	kegg
POLI	Eukaryotic Type->TLS (translesion DNA synthesis) factors->Y-family DNA polymerases	kegg
POLK	Eukaryotic Type->TLS (translesion DNA synthesis) factors->Y-family DNA polymerases	kegg
POLL	Eukaryotic Type->SSBR->BER->Other BER factors: Eukaryotic Type->DSBR->NHEJ->X-family DNA polymerases	kegg
POLM	Eukaryotic Type->DSBR->NHEJ->X-family DNA polymerases	kegg
POLN	Eukaryotic Type->TLS (translesion DNA synthesis) factors->A-family DNA polymerase	kegg
POLQ	Eukaryotic Type->Other factors with a suspected DNA repair function->DNA polymerases	kegg
POLR2A	Eukaryotic Type->SSBR->NER->TCR (transcription coupled repair) factors->DNA-directed RNA polymerase II complex	kegg
POLR2B	Eukaryotic Type->SSBR->NER->TCR (transcription coupled repair) factors->DNA-directed RNA polymerase II complex	kegg
POLR2C	Eukaryotic Type->SSBR->NER->TCR (transcription coupled repair) factors->DNA-directed RNA polymerase II complex	kegg
POLR2D	Eukaryotic Type->SSBR->NER->TCR (transcription coupled repair) factors->DNA-directed RNA polymerase II complex	kegg
POLR2E	Eukaryotic Type->SSBR->NER->TCR (transcription coupled repair) factors->DNA-directed RNA polymerase II complex	kegg
POLR2F	Eukaryotic Type->SSBR->NER->TCR (transcription coupled repair) factors->DNA-directed RNA polymerase II complex	kegg
POLR2G	Eukaryotic Type->SSBR->NER->TCR (transcription coupled repair) factors->DNA-directed RNA polymerase II complex	kegg
POLR2H	Eukaryotic Type->SSBR->NER->TCR (transcription coupled repair) factors->DNA-directed RNA polymerase II complex	kegg
POLR2I	Eukaryotic Type->SSBR->NER->TCR (transcription coupled repair) factors->DNA-directed RNA polymerase II complex	kegg
POLR2J	Eukaryotic Type->SSBR->NER->TCR (transcription coupled repair) factors->DNA-directed RNA polymerase II complex	kegg
POLR2J2	Eukaryotic Type->SSBR->NER->TCR (transcription coupled repair) factors->DNA-directed RNA polymerase II complex	kegg
POLR2J3	Eukaryotic Type->SSBR->NER->TCR (transcription coupled repair) factors->DNA-directed RNA polymerase II complex	kegg
POLR2K	Eukaryotic Type->SSBR->NER->TCR (transcription coupled repair) factors->DNA-directed RNA polymerase II complex	kegg
POLR2L	Eukaryotic Type->SSBR->NER->TCR (transcription coupled repair) factors->DNA-directed RNA polymerase II complex	kegg
POU2F1	Others
PPM1D	Eukaryotic Type->Protein phosphatases and associated proteins->Protein Ser/ Thr phosphatases	Diagnostic
PPP4C	Eukaryotic Type->DSBR->HR->Protein phosphatase 4	kegg
PPP4R1	Eukaryotic Type->DSBR->HR->Protein phosphatase 4	kegg
PPP4R2	Eukaryotic Type->DSBR->HR->Protein phosphatase 4	kegg
PPP4R4	Eukaryotic Type->DSBR->HR->Protein phosphatase 4	kegg
PPP6C	Eukaryotic Type->DSBR->Other DSBR factors->Protein phosphatase 6	kegg
PPP6R1	Eukaryotic Type->DSBR->Other DSBR factors->Protein phosphatase 6	kegg
PPP6R2	Eukaryotic Type->DSBR->Other DSBR factors->Protein phosphatase 6	kegg
PPP6R3	Eukaryotic Type->DSBR->Other DSBR factors->Protein phosphatase 6	kegg
PRKDC	Eukaryotic Type->DSBR->NHEJ->DNA-PK complex	kegg
PRPF19	Eukaryotic Type->Other factors with a suspected DNA repair function->PSO4 complex	kegg
PRSS1	Eukaryotic Type->Environmental Information Processing->Signaling molecules and interaction	Diagnostic
PSMC3IP	Eukaryotic Type->Eukaryotic proteasome->Proteasome interacting proteins (PIPs)-> Other PIPs	Diagnostic
PTCH1	Eukaryotic Type->Environmental Information Processing->Signal transduction	Diagnostic
PTEN	Eukaryotic Type->Protein phosphatases and associated proteins	Diagnostic
RAD1	Eukaryotic Type->Check point factors	kegg
RAD17	Eukaryotic Type->Check point factors	kegg
RAD18	Eukaryotic Type->TLS (translesion DNA synthesis) factors	kegg
RAD23A	Eukaryotic Type->SSBR->NER->GGR (global genome repair) factors->XPC-HR23B-CETN2 complex	kegg
RAD23B	Eukaryotic Type->SSBR->NER->GGR (global genome repair) factors->XPC-HR23B-CETN2 complex	kegg
RAD50	Eukaryotic Type->DSBR->HR->MRN(MRX) complex: Eukaryotic Type->DSBR->NHEJ->MRX complex	kegg
RAD51	Eukaryotic Type->DSBR->HR->RecA family proteins: Eukaryotic Type->DSBR->FA pathway->Other FA pathway factors	kegg
RAD51B	Eukaryotic Type->DSBR->HR->RecA family proteins	kegg
RAD51C	Eukaryotic Type->DSBR->HR->RecA family proteins: Eukaryotic Type->DSBR->FA pathway->Other FA pathway factors	kegg
RAD51D	Eukaryotic Type->DSBR->HR->RecA family proteins	kegg
RAD52	Eukaryotic Type->DSBR->HR->Rad52 family proteins	kegg
RAD54B	Eukaryotic Type->DSBR->HR->Rad54 family proteins	kegg
RAD54L	Eukaryotic Type->DSBR->HR->Rad54 family proteins	kegg
RAD54L2	Eukaryotic Type->DSBR->HR->Rad54 family proteins	kegg
RAD9A	Eukaryotic Type->Check point factors->Rad9-Hus1-Rad1 complex	kegg
RAD9B	Eukaryotic Type->Check point factors->Rad9-Hus1-Rad1 complex	kegg
RB1	Others
RBBP8	Eukaryotic Type->BRCA1/2 interactor	Literature; diagnostic
RBX1	Eukaryotic Type->SSBR->NER->GGR (global genome repair) factors: Eukaryotic Type->SSBR->NER->TCR (transcription coupled repair) factors	kegg
RDM1	Eukaryotic Type->DSBR->HR->Rad52 family proteins	kegg
RECQL	Eukaryotic Type->DSBR->HR->RecQ family DNA helicases	kegg
RECQL4	Eukaryotic Type->DSBR->HR->RecQ family DNA helicases	kegg
RECQL5	Eukaryotic Type->DSBR->HR->RecQ family DNA helicases	kegg
RET	Eukaryotic Type->Cytokine receptors->Receptor tyrosine kinase->RTK class XIV (RET receptor family)	Diagnostic
REV1	Eukaryotic Type->TLS (translesion DNA synthesis) factors->Y-family DNA polymerases	kegg
REV3L	Eukaryotic Type->TLS (translesion DNA synthesis) factors->B-family DNA polymerases	kegg
RFC1	Eukaryotic Type->SSBR->MMR->RFC (replication factor C)	kegg
RFC2	Eukaryotic Type->SSBR->MMR->RFC (replication factor C):Eukaryotic Type->Check point factors	kegg
RFC3	Eukaryotic Type->SSBR->MMR->RFC (replication factor C):Eukaryotic Type->Check point factors	kegg
RFC4	Eukaryotic Type->SSBR->MMR->RFC (replication factor C):Eukaryotic Type->Check point factors	kegg
RFC5	Eukaryotic Type->SSBR->MMR->RFC (replication factor C):Eukaryotic Type->Check point factors	kegg
RINT1	Eukaryotic Type->RAD50 interactor 1	Diagnostic
RMI1	Eukaryotic Type->DSBR->HR->Bloom's syndrome complex (BTR):Eukaryotic Type->DSBR->FA pathway	kegg
RMI2	Eukaryotic Type->DSBR->HR->Bloom's syndrome complex (BTR):Eukaryotic Type->DSBR->FA pathway	kegg
RNF8	Eukaryotic Type->BRCA1/2 interactor	Literature
RPA1	Eukaryotic Type->SSBR->NER->RPA (replication factor A):Eukaryotic Type->SSBR->MMR->RPA: Eukaryotic Type->DSBR->HR->RPA	kegg
RPA2	Eukaryotic Type->SSBR->NER->RPA (replication factor A):Eukaryotic Type->SSBR->MMR->RPA: Eukaryotic Type->DSBR->HR->RPA	kegg
RPA3	Eukaryotic Type->SSBR->NER->RPA (replication factor A):Eukaryotic Type->SSBR->MMR->RPA: Eukaryotic Type->DSBR->HR->RPA	kegg
RPA4	Eukaryotic Type->SSBR->NER->RPA (replication factor A):Eukaryotic Type->SSBR->MMR->RPA: Eukaryotic Type->DSBR->HR->RPA	kegg
RPS15	Eukaryotic Type->BRCA1/2 interactor	Literature
RRM1	Eukaryotic Type->Other factors with a suspected DNA repair function->Modulation of nucleotide pools	kegg
RRM2	Eukaryotic Type->Other factors with a suspected DNA repair function->Modulation of nucleotide pools	kegg
RRM2B	Eukaryotic Type->Other factors with a suspected DNA repair function->Modulation of nucleotide pools	kegg
SBDS	Eukaryotic Type-> Pre-60S particles->Export and cytoplasmic maturation factors	Diagnostic
SHFM1	Eukaryotic Type->DSBR->HR->Other HR factors	kegg
SLX1A	Eukaryotic Type->DSBR->HR->Other HR factors	kegg
SLX1B	Eukaryotic Type->DSBR->HR->Other HR factors	kegg
SLX4	Eukaryotic Type->DSBR->HR->Other HR factors	kegg
SMAD4	Eukaryotic Type->Environmental Information Processing-> Signal transduction->Wnt signaling pathway->TGF-beta signaling pathway	Diagnostic
SMARCA1	Others
SMEK1	Eukaryotic Type->DSBR->HR->Protein phosphatase 4	kegg
SMEK2	Eukaryotic Type->DSBR->HR->Protein phosphatase 4	kegg
SMO	Eukaryotic Type->smoothelin-like	Diagnostic
SMUG1	Eukaryotic Type->SSBR->BER->DNA glycosylases	kegg
SPO11	Eukaryotic Type->DSBR->HR->Other HR factors	kegg
SSBP1	Prokaryotic Type->SSBR->MMR->Other MMR factors: Prokaryotic Type->TLS (translesion DNA synthesis) factors->Other SOS response factors	kegg
STAT1	Others
STK11	Eukaryotic Type->Environmental Information Processing->Signal transduction->PI3K-Akt signaling pathway->AMPK signaling pathway->AMPK signaling pathway	Diagnostic
STRA13	Eukaryotic Type->DSBR->FA pathway->FA core complex binding factors	kegg
TCEB1	Eukaryotic Type->SSBR->NER->Other NER factors	kegg
TCEB2	Eukaryotic Type->SSBR->NER->Other NER factors	kegg
TCEB3	Eukaryotic Type->SSBR->NER->Other NER factors	kegg
TCEB3B	Eukaryotic Type->SSBR->NER->Other NER factors	kegg
TCEB3C	Eukaryotic Type->SSBR->NER->Other NER factors	kegg
TCEB3CL	Eukaryotic Type->SSBR->NER->Other NER factors	kegg
TDG	Eukaryotic Type->SSBR->BER->DNA glycosylases: Prokaryotic Type->SSBR->BER->DNA glycosylases	kegg
TDP1	Eukaryotic Type->SSBR->BER->Other BER factors	kegg
TELO2	Eukaryotic Type->DSBR->FA pathway->Other FA pathway factors	kegg
TIMELESS	Eukaryotic Type->Check point factors->FPC (fork protection complex)	kegg
TIPARP	Eukaryotic Type->Enzymes ->Transferases->Glycosyltransferases->Pentosyltransferases->NAD+ ADP-ribosyltransferase	Diagnostic
TIPIN	Eukaryotic Type->Check point factors->FPC (fork protection complex)	kegg
TMEM189	Eukaryotic Type->TLS (translesion DNA synthesis) factors->Rad6 epistasis group	kegg
TMEM189-UBE2V1	Eukaryotic Type->TLS (translesion DNA synthesis) factors->Rad6 epistasis group	kegg
TOP3A	Eukaryotic Type->DSBR->HR->Bloom's syndrome complex (BTR):Eukaryotic Type->DSBR->FA pathway	kegg
TOP3B	Eukaryotic Type->DSBR->HR->Bloom's syndrome complex (BTR):Eukaryotic Type->DSBR->FA pathway	kegg
TOPBP1	Eukaryotic Type->BRCA1/2 interactor	Literature
TP53	Eukaryotic Type->Check point factors->Other check point factors	kegg
TP53BP1	Eukaryotic Type->BRCA1/2 interactor	Literature; diagnostic
TREX1	Eukaryotic Type->Other factors with a suspected DNA repair function->Nucleases	kegg
TREX2	Eukaryotic Type->Other factors with a suspected DNA repair function->Nucleases	kegg
UBE2A	Eukaryotic Type->TLS (translesion DNA synthesis) factors->Rad6 epistasis group	kegg
UBE2B	Eukaryotic Type->TLS (translesion DNA synthesis) factors->Rad6 epistasis group	kegg
UBE2N	Eukaryotic Type->TLS (translesion DNA synthesis) factors->Rad6 epistasis group	kegg
UBE2NL	Eukaryotic Type->TLS (translesion DNA synthesis) factors->Rad6 epistasis group	kegg
UBE2T	Eukaryotic Type->DSBR->FA pathway->FA core complex binding factors	kegg
UBE2V1	Eukaryotic Type->TLS (translesion DNA synthesis) factors->Rad6 epistasis group	kegg
UBE2V2	Eukaryotic Type->TLS (translesion DNA synthesis) factors->Rad6 epistasis group	kegg
UIMC1	Eukaryotic Type->BRCA1/2 interactor	Literature; diagnostic
UNG	Eukaryotic Type->SSBR->BER->DNA glycosylases: Prokaryotic Type->SSBR->BER->DNA glycosylases	kegg
USP1	Eukaryotic Type->DSBR->FA pathway->Other FA pathway factors	kegg
VHL	Eukaryotic Type->Genetic Information Processing->Folding, sorting and degradation->Ubiquitin mediated proteolysis	Diagnostic
WDR48	Eukaryotic Type->DSBR->FA pathway->Other FA pathway factors	kegg
WRN	Eukaryotic Type->DSBR->HR->RecQ family DNA helicases	kegg
XPA	Eukaryotic Type->SSBR->NER->Other NER factors	kegg
XPC	Eukaryotic Type->SSBR->NER->GGR (global genome repair) factors->XPC-HR23B-CETN2 complex	kegg
XRCC1	Eukaryotic Type->SSBR->BER->Short Patch-BER factors	kegg
XRCC2	Eukaryotic Type->DSBR->HR->RecA family proteins	kegg
XRCC3	Eukaryotic Type->DSBR->HR->RecA family proteins	kegg
XRCC4	Eukaryotic Type->DSBR->NHEJ->DNA Ligase 4 complex	kegg
XRCC5	Eukaryotic Type->DSBR->NHEJ->DNA-PK complex	kegg
XRCC6	Eukaryotic Type->DSBR->NHEJ->DNA-PK complex	kegg
ZNF350	Others
