# Supplementary material for: Investigating the effects of additional truncating variants in DNA-repair genes on breast cancer risk in BRCA1-positive women
Source: BMC Cancer. 2019 Aug 8;19:787. doi: 10.1186/s12885-019-5946-0 (PMC6686546; doi:10.1186/s12885-019-5946-0)
Supplement: Supplementary file 5 — : Table S4 List of putative truncating variants in DNA-repair genes. 43 truncating variants were detected in 36 DNA-repair genes. (XLSX 12 kb) [file 12885_2019_5946_MOESM5_ESM.xlsx]

## Sheet: Tabelle1
Table S4. List of putative truncating variants in DNA repair genes. 43 truncating variants were detected in 36 DNA repair genes.
Gene	Coding position	Variant Type	Pathway
MSH6	MSH6: ENST00000234420: exon4/10: c.2764C>T: p.Arg922*	stop-gain	SSBR
FANCL	FANCL: ENST00000402135: exon14/14: c.1111_1114dupATTA: p.Thr372fs	frameshift	DSBR
OBSL1	OBSL1: ENST00000404537: exon20/21: c.5583delC: p.Thr1862fs	frameshift	Centrosome formation
OBSL1	OBSL1: ENST00000404537: exon12/21: c.3906G>A: p.Trp1302*	stop-gain	Centrosome formation
OBSL1	OBSL1: ENST00000404537: exon5/20: c.2135-3_2135-2delCA	Splice-acceptor	Centrosome formation
XPC	XPC: ENST00000285021: exon3/16: c.342_343delAG: p.Ala116fs	frameshift	SSBR
ATRIP	ATRIP: ENST00000320211: exon8/13: c.1152_1155delTGGA: p.Gly385fs	frameshift	Check point factors
POLQ	POLQ: ENST00000264233: exon16/30: c.4262_4268delTACTATT: p.Ile1421fs	frameshift	DNA polymerases
RAD1	RAD1:ENST00000341754: exon4/6:c .325C>T: p.Arg109*	stop-gain	Check point factors
RAD1	RAD1: ENST00000341754: exon2/6: c.168_172delAAAGT: p.Lys57fs	frameshift	Check point factors
POLK	POLK: ENST00000241436: exon10/15: c.1243delA: p.Ser415fs	frameshift	Y-family DNA polymerases
UIMC1	UIMC1: ENST00000377219: exon15/15: c.1996C>T: p.Gln667*	stop-gain	BRCA1/2 interactor
MDC1	MDC1: ENST00000376406: exon10/15: c.3861dupA: p.Ala1288fs	frameshift	BRCA1/2 interactor
MSH5	MSH5: ENST00000375742: exon7/25: c.592C>T: p.Arg198*	stop-gain	SSBR
MYCT1	MYCT1: ENST00000367245: exon2/2: c.623G>A: p.Trp208*	stop-gain	no kegg information
SBDS	SBDS: ENST00000246868: exon2/4: c.258+2T>C:	splice-donor	Pre-60S particles
RINT1	RINT1: ENST00000257700.4: exon9/15: c.1332dupA: p.Phe445fs	frameshift	RAD50 interactor 1
WRN	WRN: ENST00000298139: exon6/35: c.522_523dupCT: p.Trp175fs	frameshift	DSBR
NBN	NBN: ENST00000265433: exon6/16: c.612delT: p.Ile205fs	frameshift	DSBR
CNTLN	CNTLN: ENST00000380647: exon7/26: c.1087C>T: p.Gln363*	stop-gain	Centrosome formation
DCLRE1C	DCLRE1C: ENST00000378278 : exon10/14: c.796C>T: p.Gln266*	stop-gain	DSBR
ALKBH3	ALKBH3:ENST00000302708: exon2/10: c.19C>T: p.Arg7*	stop-gain	SSBR
RAD52	RAD52: ENST00000545564: exon6/7: c.508_511delCTCT: p.Leu170fs	frameshift	DSBR
GTF2H3	GTF2H3: ENST00000543341: exon1/13: c.3G>A: p.Met1?	start-loss	SSBR
BRCA2	BRCA2: ENST00000380152: exon11/27: c.3865_3868delAAAT: p.Lys1289fs	frameshift	DSBR
BRCA2	BRCA2: ENST00000380152: exon22/27: c.8875G>T: p.Glu2959*	stop-gain	DSBR
FAN1	FAN1: ENST00000362065: exon2/15: c.929C>G: p.Ser310*	stop-gain	DSBR
TIPIN	TIPIN: ENST00000261881: exon2/8: c.20delA: p.Asn7fs	frameshift	Check point factors
NEIL1	NEIL1: ENST00000355059: exon2/10: c.572dupC: p.Pro192fs	frameshift	SSBR
NEIL1	NEIL1: ENST00000355059M_001256552.1: exon4/9: c.876+1G>T	splice-donor	SSBR
MPG	MPG: ENST00000219431M_002434.3: exon3/5: c.253C>T: p.Arg85*	stop-gain	SSBR
EME2	EME2: ENST00000307394: exon4/8: c.541_544delGCTG: p.Ala181fs	frameshift	DSBR
EME2	EME2: ENST00000307394: exon7/8: c.929delC: p.Ala310fs	frameshift	DSBR
NTHL1	NTHL1: ENST00000219066: exon2/6: c.268C>T: p.Gln90*	stop-gain	SSBR
SLX1B	SLX1B: ENST00000330181: exon4/5: c.711-1G>C	splice-acceptor	DSBR
FANCA	FANCA: ENST00000389301: exon27/43: c.2571C>A: p.Cys857*	stop-gain	DSBR
PER1	PER1: ENST00000317276: exon12/23: c.1397delT: p.Leu466fs	frameshift	Check point factors
NF1	NF1: ENST00000358273: exon35/58: c.4600C>T: p.Arg1534*	stop-gain	Signal transduction
BRIP1	BRIP1: ENST00000259008: exon9/20: c.1236delA: p.Val413fs	frameshift	DSBR
TCEB3B	TCEB3B: ENST00000332567: exon1/1: c.319delG: p.Glu107fs	frameshift	SSBR
ERCC2	ERCC2: ENST00000391945: exon18/23: c.1703_1704delTT: p.Phe568fs	frameshift	SSBR
PNKP	PNKP: ENST00000322344: exon17/17: c.1510delC: p.Arg504fs	frameshift	SSBR
PNKP	PNKP: ENST00000322344: exon11/16: c.1029+2T>C	Splice-donor	SSBR
